# Supplementary material for: Evidence and possible mechanism of Scutellaria baicalensis and its bioactive compounds for hepatocellular carcinoma treatment
Source: Ann Med. 2024 Jan 17;55(2):2247004. doi: 10.1080/07853890.2023.2247004 (PMC10795786; doi:10.1080/07853890.2023.2247004)
Supplement: Supplemental Material [file IANN_A_2247004_SM6826.zip]

Archive with 9 entries (9 files):
- Figure_S1.tif
- Figure_S2.tif
- Table_S1.docx
- Table_S2.docx
- Table_S3.docx
- Table_S4.doc
- Table_S5_clean.doc
- Table_S6_clean.doc
- Table_S7.docx
